# Supplementary material for: Bioactive Potential of Minor Italian Olive Genotypes from Apulia, Sardinia and Abruzzo
Source: Foods. 2021 Jun 14;10(6):1371. doi: 10.3390/foods10061371 (PMC8231923; doi:10.3390/foods10061371)
Supplement: Supplementary file 1 [file foods-10-01371-s001.zip]

Archive with 1 entries (1 files):
- foods-1224218-SI.pdf
